# Supplementary material for: CARM1/PRMT4 facilitates XPF–ERCC1 heterodimer assembly and maintains nucleotide excision repair activity
Source: Nucleic Acids Res. 2025 Apr 30;53(8):gkaf355. doi: 10.1093/nar/gkaf355 (PMC12041854; doi:10.1093/nar/gkaf355)
Supplement: gkaf355_Supplemental_Files [file gkaf355_supplemental_files.zip]

Archive with 5 entries (5 files):
- Supplementary Table 1.xlsx
- Supplementary Table 2.xls
- Supplementary Table 3.xlsx
- Supplementary Table 4.xlsx
- Supplementary_figure_legends_2.pdf
