# Supplementary material for: CARM1/PRMT4 facilitates XPF–ERCC1 heterodimer assembly and maintains nucleotide excision repair activity
Source: Nucleic Acids Res. 2025 Apr 30;53(8):gkaf355. doi: 10.1093/nar/gkaf355 (PMC12041854; doi:10.1093/nar/gkaf355)
Supplement: gkaf355_Supplemental_Files [file gkaf355_supplemental_files.zip › Supplementary Table 2.xls]

## Sheet: R180
#1	a⁺	a²⁺	b⁺	b²⁺	Seq.	x⁺	x²⁺	y⁺	y²⁺	#2
1	44.04948	22.52838	72.04439	36.52583	A					18
2	191.11789	96.06258	219.11280	110.06004	F	2025.87595	1013.44161	1999.89669	1000.45198	17
3	292.16557	146.58642	320.16048	160.58388	T	1878.80754	939.90741	1852.82827	926.91777	16
4	407.19251	204.09989	435.18743	218.09735	D	1777.75986	889.38357	1751.78059	876.39394	15
5	521.23544	261.12136	549.23035	275.11881	N	1662.73292	831.87010	1636.75365	818.88046	14
6	592.27255	296.63991	620.26747	310.63737	A	1548.68999	774.84863	1522.71072	761.85900	13
7	691.34097	346.17412	719.33588	360.17158	V	1477.65287	739.33008	1451.67361	726.34044	12
8	762.37808	381.69268	790.37299	395.69014	A	1378.58446	689.79587	1352.60520	676.80624	11
9	909.44649	455.22689	937.44141	469.22434	F	1307.54735	654.27731	1281.56808	641.28768	10
10	1024.47344	512.74036	1052.46835	526.73781	D	1160.47893	580.74310	1134.49967	567.75347	9
11	1125.52111	563.26420	1153.51603	577.26165	T	1045.45199	523.22963	1019.47273	510.24000	8
12	1182.54258	591.77493	1210.53749	605.77238	G	944.40431	472.70579	918.42505	459.71616	7
13	1329.61099	665.30913	1357.60591	679.30659	F	887.38285	444.19506	861.40358	431.20543	6
14	1489.64164	745.32446	1517.63656	759.32192	C-Carbamidomethyl	740.31443	370.66086	714.33517	357.67122	5
15	1626.70055	813.85391	1654.69547	827.85137	H	580.28379	290.64553	554.30452	277.65590	4
16	1725.76897	863.38812	1753.76388	877.38558	V	443.22487	222.11608	417.24561	209.12644	3
17	1854.81156	927.90942	1882.80647	941.90688	E	344.15646	172.58187	318.17720	159.59224	2
18					R-Methyl	215.11387	108.06057	189.13460	95.07094	1

## Sheet: R267
#1	b⁺	b²⁺	b³⁺	Seq.	y⁺	y²⁺	y³⁺	#2
1	102.055	51.5311	34.6898	T				16
2	215.139	108.073	72.3845	I	1875.04	938.023	625.684	15
3	399.271	200.139	133.762	R-Dimethyl	1761.95	881.481	587.99	14
4	536.33	268.669	179.448	H	1577.82	789.415	526.612	13
5	699.394	350.2	233.803	Y	1440.76	720.885	480.926	12
6	812.478	406.743	271.497	L	1277.7	639.354	426.572	11
7	927.505	464.256	309.84	D	1164.62	582.812	388.877	10
8	1024.56	512.782	342.191	P	1049.59	525.298	350.535	9
9	1137.64	569.324	379.885	L	952.536	476.772	318.184	8
10	1323.72	662.364	441.912	W	839.452	420.23	280.489	7
11	1460.78	730.894	487.598	H	653.373	327.19	218.463	6
12	1588.84	794.923	530.284	Q	516.314	258.661	172.776	5
13	1701.92	851.465	567.979	L	388.255	194.631	130.09	4
14	1758.94	879.976	586.986	G	275.171	138.089	92.3953	3
15	1829.98	915.494	610.665	A	218.15	109.579	73.3882	2
16				K	147.113	74.06	49.7091	1

## Sheet: R415
#1	a⁺	a²⁺	a³⁺	b⁺	b²⁺	b³⁺	Seq.	x⁺	x²⁺	x³⁺	y⁺	y²⁺	y³⁺	#2
1	102.05496	51.53112	34.68984	130.04987	65.52857	44.02147	E							19
2	189.08698	95.04713	63.70051	217.08190	109.04459	73.03215	S	1884.87562	942.94145	628.96339	1858.89635	929.95181	620.30364	18
3	318.12958	159.56843	106.71471	346.12449	173.56588	116.04635	E	1797.84359	899.42543	599.95271	1771.86432	886.43580	591.29296	17
4	389.16669	195.08698	130.39375	417.16160	209.08444	139.72539	A	1668.80099	834.90414	556.93852	1642.82173	821.91450	548.27876	16
5	502.25075	251.62902	168.08844	530.24567	265.62647	177.42007	L	1597.76388	799.38558	533.25948	1571.78462	786.39595	524.59972	15
6	559.27222	280.13975	187.09559	587.26713	294.13720	196.42723	G	1484.67982	742.84355	495.56479	1458.70055	729.85391	486.90504	14
7	616.29368	308.65048	206.10274	644.28860	322.64794	215.43438	G	1427.65835	714.33282	476.55764	1401.67909	701.34318	467.89788	13
8	713.34645	357.17686	238.45367	741.34136	371.17432	247.78530	P	1370.63689	685.82208	457.55048	1344.65763	672.83245	448.89073	12
9	770.36791	385.68759	257.46082	798.36282	399.68505	266.79246	G	1273.58413	637.29570	425.19956	1247.60486	624.30607	416.53980	11
10	898.42649	449.71688	300.14701	926.42140	463.71434	309.47865	Q	1216.56266	608.78497	406.19241	1190.58340	595.79534	397.53265	10
11	997.49490	499.25109	333.16982	1025.48981	513.24855	342.50146	V	1088.50408	544.75568	363.50621	1062.52482	531.76605	354.84646	9
12	1110.57896	555.79312	370.86451	1138.57388	569.79058	380.19614	L	989.43567	495.22147	330.48341	963.45641	482.23184	321.82365	8
13	1223.66303	612.33515	408.55919	1251.65794	626.33261	417.89083	I	876.35161	438.67944	292.78872	850.37234	425.68981	284.12897	7
14	1383.69368	692.35048	461.90274	1411.68859	706.34793	471.23438	C-Carbamidomethyl	763.26754	382.13741	255.09403	737.28828	369.14778	246.43428	6
15	1454.73079	727.86903	485.58178	1482.72570	741.86649	494.91342	A	603.23689	302.12209	201.75048	577.25763	289.13245	193.09073	5
16	1541.76282	771.38505	514.59246	1569.75773	785.38250	523.92410	S	532.19978	266.60353	178.07144	506.22052	253.61390	169.41169	4
17	1656.78976	828.89852	552.93477	1684.78468	842.89598	562.26641	D	445.16775	223.08751	149.06077	419.18849	210.09788	140.40101	3
18	1771.81670	886.41199	591.27709	1799.81162	900.40945	600.60872	D	330.14081	165.57404	110.71845	304.16155	152.58441	102.05870	2
19							R-Methyl	215.11387	108.06057	72.37614	189.13460	95.07094	63.71639	1

## Sheet: R421
#1	a⁺	a²⁺	a³⁺	b⁺	b²⁺	b³⁺	Seq.	x⁺	x²⁺	x³⁺	y⁺	y²⁺	y³⁺	#2
1	102.05496	51.53112	34.68984	130.04987	65.52857	44.02147	E							25
2	189.08698	95.04713	63.70051	217.08190	109.04459	73.03215	S	2630.22972	1315.61850	877.41476	2604.25046	1302.62887	868.75500	24
3	318.12958	159.56843	106.71471	346.12449	173.56588	116.04635	E	2543.19770	1272.10249	848.40408	2517.21843	1259.11285	839.74433	23
4	389.16669	195.08698	130.39375	417.16160	209.08444	139.72539	A	2414.15510	1207.58119	805.38989	2388.17584	1194.59156	796.73013	22
5	502.25075	251.62902	168.08844	530.24567	265.62647	177.42007	L	2343.11799	1172.06263	781.71085	2317.13872	1159.07300	773.05109	21
6	559.27222	280.13975	187.09559	587.26713	294.13720	196.42723	G	2230.03392	1115.52060	744.01616	2204.05466	1102.53097	735.35640	20
7	616.29368	308.65048	206.10274	644.28860	322.64794	215.43438	G	2173.01246	1087.00987	725.00900	2147.03320	1074.02024	716.34925	19
8	713.34645	357.17686	238.45367	741.34136	371.17432	247.78530	P	2115.99100	1058.49914	706.00185	2090.01173	1045.50950	697.34210	18
9	770.36791	385.68759	257.46082	798.36282	399.68505	266.79246	G	2018.93823	1009.97276	673.65093	1992.95897	996.98312	664.99117	17
10	898.42649	449.71688	300.14701	926.42140	463.71434	309.47865	Q	1961.91677	981.46202	654.64377	1935.93751	968.47239	645.98402	16
11	997.49490	499.25109	333.16982	1025.48981	513.24855	342.50146	V	1833.85819	917.43273	611.95758	1807.87893	904.44310	603.29783	15
12	1110.57896	555.79312	370.86451	1138.57388	569.79058	380.19614	L	1734.78978	867.89853	578.93478	1708.81051	854.90890	570.27502	14
13	1223.66303	612.33515	408.55919	1251.65794	626.33261	417.89083	I	1621.70571	811.35650	541.24009	1595.72645	798.36686	532.58033	13
14	1383.69368	692.35048	461.90274	1411.68859	706.34793	471.23438	C-Carbamidomethyl	1508.62165	754.81446	503.54540	1482.64239	741.82483	494.88565	12
15	1454.73079	727.86903	485.58178	1482.72570	741.86649	494.91342	A	1348.59100	674.79914	450.20185	1322.61174	661.80951	441.54210	11
16	1541.76282	771.38505	514.59246	1569.75773	785.38250	523.92410	S	1277.55389	639.28058	426.52281	1251.57462	626.29095	417.86306	10
17	1656.78976	828.89852	552.93477	1684.78468	842.89598	562.26641	D	1190.52186	595.76457	397.51214	1164.54260	582.77494	388.85238	9
18	1771.81670	886.41199	591.27709	1799.81162	900.40945	600.60872	D	1075.49492	538.25110	359.16982	1049.51565	525.26146	350.51007	8
19	1941.93347	971.47037	647.98267	1969.92838	985.46783	657.31431	R-Methyl	960.46797	480.73763	320.82751	934.48871	467.74799	312.16775	7
20	2042.98114	1021.99421	681.66523	2070.97606	1035.99167	690.99687	T	790.35121	395.67925	264.12192	764.37195	382.68961	255.46217	6
21	2203.01179	1102.00953	735.00878	2231.00671	1116.00699	744.34042	C-Carbamidomethyl	689.30353	345.15541	230.43936	663.32427	332.16577	221.77961	5
22	2290.04382	1145.52555	764.01946	2318.03874	1159.52301	773.35110	S	529.27289	265.14008	177.09581	503.29362	252.15045	168.43606	4
23	2418.10240	1209.55484	806.70565	2446.09731	1223.55229	816.03729	Q	442.24086	221.62407	148.08514	416.26159	208.63444	139.42538	3
24	2531.18646	1266.09687	844.40034	2559.18138	1280.09433	853.73198	L	314.18228	157.59478	105.39894	288.20302	144.60515	96.73919	2
25							R	201.09822	101.05275	67.70426	175.11895	88.06311	59.04450	1

## Sheet: R568
#1	a⁺	a²⁺	b⁺	b²⁺	Seq.	x⁺	x²⁺	y⁺	y²⁺	#2
1	102.05496	51.53112	130.04987	65.52857	E					20
2	199.10772	100.05750	227.10263	114.05496	P	2177.14234	1089.07481	2151.16307	1076.08517	19
3	312.19178	156.59953	340.18670	170.59699	L	2080.08957	1040.54842	2054.11031	1027.55879	18
4	413.23946	207.12337	441.23438	221.12083	T	1967.00551	984.00639	1941.02624	971.01676	17
5	526.32353	263.66540	554.31844	277.66286	I	1865.95783	933.48255	1839.97857	920.49292	16
6	639.40759	320.20743	667.40250	334.20489	I	1752.87377	876.94052	1726.89450	863.95089	15
7	776.46650	388.73689	804.46142	402.73435	H	1639.78970	820.39849	1613.81044	807.40886	14
8	873.51926	437.26327	901.51418	451.26073	P	1502.73079	751.86903	1476.75153	738.87940	13
9	986.60333	493.80530	1014.59824	507.80276	L	1405.67803	703.34265	1379.69876	690.35302	12
10	1099.68739	550.34733	1127.68231	564.34479	L	1292.59396	646.80062	1266.61470	633.81099	11
11	1156.70886	578.85807	1184.70377	592.85552	G	1179.50990	590.25859	1153.53063	577.26896	10
12	1316.73950	658.87339	1344.73442	672.87085	C-Carbamidomethyl	1122.48843	561.74786	1096.50917	548.75822	9
13	1403.77153	702.38940	1431.76645	716.38686	S	962.45779	481.73253	936.47852	468.74290	8
14	1518.79848	759.90288	1546.79339	773.90033	D	875.42576	438.21652	849.44649	425.22689	7
15	1615.85124	808.42926	1643.84615	822.42672	P	760.39882	380.70305	734.41955	367.71341	6
16	1778.91457	889.96092	1806.90948	903.95838	Y	663.34605	332.17666	637.36679	319.18703	5
17	1849.95168	925.47948	1877.94660	939.47694	A	500.28272	250.64500	474.30346	237.65537	4
18	1963.03575	982.02151	1991.03066	996.01897	L	429.24561	215.12644	403.26634	202.13681	3
19	2064.08342	1032.54535	2092.07834	1046.54281	T	316.16155	158.58441	290.18228	145.59478	2
20					R-Methyl	215.11387	108.06057	189.13460	95.07094	1

## Sheet: R670
#1	b⁺	b²⁺	Seq.	y⁺	y²⁺	#2
1	58.02874	29.51801	G			12
2	159.07642	80.04185	T	1137.53822	569.27275	11
3	230.11353	115.56040	A	1036.49054	518.74891	10
4	317.14556	159.07642	S	965.45343	483.23035	9
5	388.18267	194.59498	A	878.42140	439.71434	8
6	503.20962	252.10845	D	807.38429	404.19578	7
7	602.27803	301.64265	V	692.35734	346.68231	6
8	689.31006	345.15867	S	593.28893	297.14810	5
9	790.35774	395.68251	T	506.25690	253.63209	4
10	905.38468	453.19598	D	405.20922	203.10825	3
11	1006.43236	503.71982	T	290.18228	145.59478	2
12			R-Methyl	189.13460	95.07094	1

## Sheet: R726
#1	a⁺	a²⁺	a³⁺	b⁺	b²⁺	b³⁺	Seq.	x⁺	x²⁺	x³⁺	y⁺	y²⁺	y³⁺	#2
1	30.03383	15.52055	10.68279	58.02874	29.51801	20.01443	G							24
2	143.11789	72.06258	48.37748	171.11280	86.06004	57.70912	I	2731.32050	1366.16389	911.11168	2705.34123	1353.17425	902.45193	23
3	258.14483	129.57605	86.71980	286.13975	143.57351	96.05143	D	2618.23643	1309.62185	873.41699	2592.25717	1296.63222	864.75724	22
4	371.22890	186.11809	124.41448	399.22381	200.11554	133.74612	I	2503.20949	1252.10838	835.07468	2477.23022	1239.11875	826.41493	21
5	500.27149	250.63938	167.42868	528.26640	264.63684	176.76032	E	2390.12542	1195.56635	797.37999	2364.14616	1182.57672	788.72024	20
6	597.32425	299.16576	199.77960	625.31917	313.16322	209.11124	P	2261.08283	1131.04505	754.36580	2235.10357	1118.05542	745.70604	19
7	696.39267	348.69997	232.80241	724.38758	362.69743	242.13405	V	2164.03007	1082.51867	722.01487	2138.05080	1069.52904	713.35512	18
8	797.44035	399.22381	266.48497	825.43526	413.22127	275.81660	T	2064.96165	1032.98447	688.99207	2038.98239	1019.99483	680.33231	17
9	910.52441	455.76584	304.17965	938.51932	469.76330	313.51129	L	1963.91398	982.46063	655.30951	1937.93471	969.47099	646.64975	16
10	1039.56700	520.28714	347.19385	1067.56192	534.28460	356.52549	E	1850.82991	925.91859	617.61482	1824.85065	912.92896	608.95507	15
11	1138.63542	569.82135	380.21666	1166.63033	583.81880	389.54829	V	1721.78732	861.39730	574.60062	1695.80805	848.40767	565.94087	14
12	1195.65688	598.33208	399.22381	1223.65179	612.32954	408.55545	G	1622.71890	811.86309	541.57782	1596.73964	798.87346	532.91806	13
13	1310.68382	655.84555	437.56613	1338.67874	669.84301	446.89776	D	1565.69744	783.35236	522.57066	1539.71818	770.36273	513.91091	12
14	1473.74715	737.37721	491.92057	1501.74207	751.37467	501.25221	Y	1450.67050	725.83889	484.22835	1424.69123	712.84926	475.56860	11
15	1586.83122	793.91925	529.61526	1614.82613	807.91670	538.94689	I	1287.60717	644.30722	429.87391	1261.62791	631.31759	421.21415	10
16	1699.91528	850.46128	567.30994	1727.91019	864.45874	576.64158	L	1174.52311	587.76519	392.17922	1148.54384	574.77556	383.51946	9
17	1800.96296	900.98512	600.99250	1828.95787	914.98257	610.32414	T	1061.43904	531.22316	354.48453	1035.45978	518.23353	345.82478	8
18	1898.01572	949.51150	633.34342	1926.01064	963.50896	642.67506	P	960.39136	480.69932	320.80197	934.41210	467.70969	312.14222	7
19	2027.05831	1014.03280	676.35762	2055.05323	1028.03025	685.68926	E	863.33860	432.17294	288.45105	837.35934	419.18331	279.79130	6
20	2158.09880	1079.55304	720.03778	2186.09371	1093.55050	729.36942	M	734.29601	367.65164	245.43685	708.31674	354.66201	236.77710	5
21	2318.12945	1159.56836	773.38133	2346.12436	1173.56582	782.71297	C-Carbamidomethyl	603.25552	302.13140	201.75669	577.27626	289.14177	193.09694	4
22	2417.19786	1209.10257	806.40414	2445.19278	1223.10003	815.73578	V	443.22487	222.11608	148.41314	417.24561	209.12644	139.75339	3
23	2546.24045	1273.62387	849.41834	2574.23537	1287.62132	858.74997	E	344.15646	172.58187	115.39034	318.17720	159.59224	106.73058	2
24							R-Methyl	215.11387	108.06057	72.37614	189.13460	95.07094	63.71639	1

## Sheet: R750
#1	a⁺	a²⁺	a³⁺	b⁺	b²⁺	b³⁺	Seq.	x⁺	x²⁺	x³⁺	y⁺	y²⁺	y³⁺	#2
1	86.09643	43.55185	29.37033	114.09134	57.54931	38.70196	L							13
2	249.15975	125.08352	83.72477	277.15467	139.08097	93.05641	Y	1625.70867	813.35798	542.57441	1599.72941	800.36834	533.91465	12
3	336.19178	168.59953	112.73545	364.18670	182.59699	122.06708	S	1462.64535	731.82631	488.21997	1436.66608	718.83668	479.56021	11
4	464.25036	232.62882	155.42164	492.24527	246.62628	164.75328	Q	1375.61332	688.31030	459.20929	1349.63405	675.32066	450.54954	10
5	624.28101	312.64414	208.76519	652.27592	326.64160	218.09683	C-Carbamidomethyl	1247.55474	624.28101	416.52310	1221.57548	611.29138	407.86334	9
6	737.36507	369.18617	246.45988	765.35999	383.18363	255.79151	I	1087.52409	544.26568	363.17955	1061.54483	531.27605	354.51979	8
7	824.39710	412.70219	275.47055	852.39202	426.69965	284.80219	S	974.44003	487.72365	325.48486	948.46076	474.73402	316.82511	7
8	955.43759	478.22243	319.15071	983.43250	492.21989	328.48235	M	887.40800	444.20764	296.47418	861.42874	431.21801	287.81443	6
9	1042.46961	521.73845	348.16139	1070.46453	535.73590	357.49303	S	756.36752	378.68740	252.79402	730.38825	365.69776	244.13427	5
10	1212.58637	606.79683	404.86698	1240.58129	620.79428	414.19861	R-Methyl	669.33549	335.17138	223.78335	643.35622	322.18175	215.12359	4
11	1375.64970	688.32849	459.22142	1403.64462	702.32595	468.55306	Y	499.21873	250.11300	167.07776	473.23946	237.12337	158.41800	3
12	1538.71303	769.86015	513.57586	1566.70795	783.85761	522.90750	Y	336.15540	168.58134	112.72332	310.17613	155.59170	104.06356	2
13							K	173.09207	87.04967	58.36887	147.11280	74.06004	49.70912	1
