# Supplementary material for: CARM1/PRMT4 facilitates XPF–ERCC1 heterodimer assembly and maintains nucleotide excision repair activity
Source: Nucleic Acids Res. 2025 Apr 30;53(8):gkaf355. doi: 10.1093/nar/gkaf355 (PMC12041854; doi:10.1093/nar/gkaf355)
Supplement: gkaf355_Supplemental_Files [file gkaf355_supplemental_files.zip › Supplementary Table 3.xlsx]

## Sheet: Sheet1
						UV: 0 Jm-2	UV: 0 Jm-2	UV: 50 Jm-2	UV: 50 Jm-2
						siCt	siCARM1	siCt	siCARM1
# PSMs	Master Protein Accessions	Positions in Master Proteins	Modifications in Master Proteins	Abundances (Scaled): F3: Sample	Abundances (Scaled): F4: Sample	Abundances (Normalized): F1: Sample	Abundances (Normalized): F2: Sample	Abundances (Normalized): F3: Sample	Abundances (Normalized): F4: Sample	XCorr (by Search Engine): Sequest HT	PEP	q-Value	Top Apex RT [min]
FALSE	High	[R].LYSQCISMSR.[Y]	1xCarbamidomethyl [C5]; 1xMethyl [R10]	Q92889 [741-750]	Q92889 1xMethyl [R750]	1.23134e+06		57251148	1.4393e+06	High	High	High	0.00267809
FALSE	High	[R].GIDIEPVTLEVGDYILTPEMCVER.[K]	1xCarbamidomethyl [C21]; 1xMethyl [R24]	Q92889 [703-726]	Q92889 1xMethyl [R726]	307854		1.8248e+06		High	n/a	High	0.000342349
FALSE	High	[R].GIDIEPVTLEVGDYILTPEMCVER.[K]	1xOxidation [M20]; 1xCarbamidomethyl [C21]; 1xMethyl [R24]	Q92889 [703-726]	Q92889 1xMethyl [R726]			509174		High	n/a	High	0.000342349
FALSE	High	[K].EPLTIIHPLLGCSDPYALTR.[V]	1xCarbamidomethyl [C12]; 1xMethyl [R20]	Q92889 [549-568]	Q92889 1xMethyl [R568]			3.80979e+06		High	n/a	High	0.000342349
FALSE	High	[K].EIEAENKESEALGGPGQVLICASDDR.[T]	1xCarbamidomethyl [C21]; 1xMethyl [R26]	Q92889 [390-415]	Q92889 1xMethyl [R415]	534965		2.56193e+06		High	n/a	High	0.000342349
FALSE	High	[K].ESEALGGPGQVLICASDDR.[T]	1xCarbamidomethyl [C14]; 1xMethyl [R19]	Q92889 [397-415]	Q92889 1xMethyl [R415]	1.39415e+06		6645192		High	n/a	High	0.000342349
FALSE	High	[K].AFTDNAVAFDTGFCHVER.[V]	1xCarbamidomethyl [C14]; 1xMethyl [R18]	Q92889 [163-180]	Q92889 1xMethyl [R180]			4314235		High	n/a	High	0.000342349
