# Supplementary material for: CARM1/PRMT4 facilitates XPF–ERCC1 heterodimer assembly and maintains nucleotide excision repair activity
Source: Nucleic Acids Res. 2025 Apr 30;53(8):gkaf355. doi: 10.1093/nar/gkaf355 (PMC12041854; doi:10.1093/nar/gkaf355)
Supplement: gkaf355_Supplemental_Files [file gkaf355_supplemental_files.zip › Supplementary Table 4.xlsx]

## Sheet: Sheet1
									CARM1 OE	METTL23 OE
Checked	Confidence	Annotated Sequence	Modifications	Qvality PEP	Qvality q-value	Master Protein Accessions	Positions in Master Proteins	Modifications in Master Proteins	Abundance: F1: Sample	Abundance: F2: Sample	Found in Sample: [S1] F1: Sample	Found in Sample: [S2] F2: Sample	Confidence (by Search Engine): Mascot	Top Apex RT [min]
FALSE	High	[R].LYSQCISMSRYYK.[R]	1xCarbamidomethyl [C5]; 1xMethyl [R10]	0.000655607	0.000191384	Q92889	Q92889 [741-753]	Q92889 1xMethyl [R750]	6.87955e+06		High	Not Found	High	30.61
FALSE	High	[K].EPLTIIHPLLGCSDPYALTR.[V]	1xCarbamidomethyl [C12]; 1xMethyl [R20]	3.66946e-05	0.000191384	Q92889	Q92889 [549-568]	Q92889 1xMethyl [R568]	624360384	656864152	High	High	High	43.4
FALSE	High	[K].ESEALGGPGQVLICASDDRTCSQLR.[D]	2xCarbamidomethyl [C14; C21]; 1xMethyl [R]	1.77732e-09	0.000191384	Q92889	Q92889 [397-421]	Q92889 1xMethyl [R421]	20403684	63181644	High	High	High	36.49
FALSE	High	[K].ESEALGGPGQVLICASDDR.[T]	1xCarbamidomethyl [C14]; 1xMethyl [R19]	2.75826e-07	0.000191384	Q92889	Q92889 [397-415]	Q92889 1xMethyl [R415]	1260168160	677031168	High	High	High	37.89
FALSE	High	[K].EIEAENKESEALGGPGQVLICASDDRTCSQLR.[D]	2xCarbamidomethyl [C21; C28]; 1xMethyl [R32]	6.76226e-05	0.000191384	Q92889	Q92889 [390-421]	Q92889 1xMethyl [R421]		10056319	Not Found	Peak Found	High	35.83
FALSE	High	[K].EIEAENKESEALGGPGQVLICASDDR.[T]	1xCarbamidomethyl [C21]; 1xMethyl [R26]	3.35517e-09	0.000191384	Q92889	Q92889 [390-415]	Q92889 1xMethyl [R415]	10372516	247575280	High	High	High	36.68
FALSE	High	[K].AFTDNAVAFDTGFCHVER.[V]	1xCarbamidomethyl [C14]; 1xMethyl [R18]	1.11775e-08	0.000191384	Q92889	Q92889 [163-180]	Q92889 1xMethyl [R180]	3.56491e+09	1.53177e+09	High	High	High	37.78
FALSE	High	[R].GIDIEPVTLEVGDYILTPEMCVER.[K]	1xCarbamidomethyl [C21]; 1xMethyl [R24]	2.75363e-06	0.000191384	Q92889	Q92889 [703-726]	Q92889 1xMethyl [R726]	795688	4706076	High	Peak Found	High	53.47
FALSE	High	[R].GTASADVSTDTR.[K]	1xMethyl [R12]	0.0534111	0.00355558	Q92889	Q92889 [659-670]	Q92889 1xMethyl [R670]	1.01277e+06		High	Not Found	High	19.07
FALSE	High	[R].LYSQCISMSR.[Y]	1xCarbamidomethyl [C5]; 1xMethyl [R10]; 1xOxidation [M8]	0.0725859	0.00529702	Q92889	Q92889 [741-750]	Q92889 1xMethyl [R750]	69602928	28684644	Peak Found	Peak Found	High	22.96
FALSE	High	[R].LYSQCISMSR.[Y]	1xCarbamidomethyl [C5]; 1xMethyl [R10]	0.083999	0.00756446	Q92889	Q92889 [741-750]	Q92889 1xMethyl [R750]	1.05983e+09	4.1507e+08	High	Peak Found	High	28.06
FALSE
FALSE
FALSE
FALSE
